# Supplementary material for: The awareness, visibility and support for young carers across Europe: a Delphi study
Source: BMC Health Serv Res. 2020 Oct 7;20:921. doi: 10.1186/s12913-020-05780-8 (PMC7540437; doi:10.1186/s12913-020-05780-8)
Supplement: Supplementary file 3 — Additional file 3. Overview of the interviewers that performed the Delphi studies, The personal characteristics are presented including their names, credentials, occupation, gender, experience and training. [file 12913_2020_5780_MOESM3_ESM.xlsx]

## Sheet: Blad1
Country	Author/s conducting the interview	Researcher’s credentials	Occupation at the time of the study	Gender of researcher	Experience or training of researcher
NL	Henk Herman Nap	PhD	Senior Researcher, Coordinator EU projects, Vilans Exeprtise Centre on Long-Term Care	Male	Experienced researcher in quantitative and qualitative research, of which observations, etnographic research, interviews, focus groups, Delphi and co-creation
NL	Renske Hoefman	PhD	Scientific researcher	Female	Experienced researcher in caregiver studies applying mixed-methods research including (focus group) interviews
NL	Nynke de Jong	MSc	Junior researcher, Vilans	Female	Research experience in multiple (qualitative) research studies (focus groups, interviews & co-creation)
NL	Ludo Glimmerveen	PhD	Senior researcher, Vilans	Male	Experienced researcher in qualitative research, of which observations, etnographic research, interviews,and focus groups
NL	Lieke Lovink	MA	Junior researcher, Vilans	Female	Research experience as research intern and junior researcher; Master of Arts in Humanistic studies at the University of Humanistic Studies
UK	Feylyn Lewis	PhD	Research fellow	Female	7 years of experience of conducting research interviews and focus groups in a multi-national context
IT	Marco Socci	PhD	Researchers	Male	Degree in Sociology, PhD in Economic Sociology; Research activity (qualitative and quantitative methods/skills), research management and collaboration in several research projects at local, national and international level, writing of both research reports and scientific articles in scientific journals, university lectures, organization of and participation in workshops and seminars
IT	Barbara D’Amen	PhD	Researchers	Female	Master degree in Political Science and II level University Master Degree in Health Systems Management; researcher and project manager at INRCA; quantitative and qualitative researcher; contract professor of Sociology at the Faculty of Medicine-Nursing Sciences at the Polytechnic University of the Marche Region (UNIVPM)
IT	Licia Boccaletti	MSc	Project coordinator	Female	Degree in Sociology, PhD in Research methods for the analysis of socio-economic change. Research activity: qualitative and quantitative methods/skills, research management and collaboration in several national and international research projects, author of research reports, articles and publications concerning the social integration of vulnerable subjects (e.g. immigrants, unaccompanied foreign m…
IT	Alessandra Manattini	MSc	Psychologist	Female	University Degrees in Humanities and Educational Sciences; over 10 years experience in qualitative research
IT	Giulia Casu	PhD	Post-Doc. Researcher	Female	University Degrees in Psychology; 3 years experience in qualitative research
SE	Rosita Brolin	PhD		Female	PhD in Psychological Sciences; 8 years experience as researcher in psychology
SL	Karina Sirk	MSc	Researcher at the Centre for Welfare Studies and a postgraduate student at the University of Ljubljana, Faculty of Social Sciences	Female	Highly experienced in conducting interviews for national and international research project, involving qualitative methodology.
SL	Valentina Hlebec	PhD	Researcher and professor at the University of Ljubljana, Faculty of Social Sciences, Centre for Welfare Studies	Female	Experienced researcher especially in regard to mixed methods methodology, she has taken part in many national and international research project
SL	Tatjana Rakar	PhD	Researcher and professor at the University of Ljubljana, Faculty of Social Sciences, Centre for Welfare Studies	Female	Experienced researcher especially in regard to qualitative methodology, she has taken part in many national and international research project
CH	Fabian Berger	MA	Junior researcher, Careum School of Health	Male	Several years of research experience, Master of Arts in Cultural Studies (Major Sociology), University of Lucerne
CH	Daniel Phelps	BSc (Hons) & PGCE	Senior Researcher, Careum School of Health	Male	Worked in field of young carers since 2001 (development of practice, policy and research), Experimental Psychology, University of Sussex; PGCE, King Alfred’s College, Winchester (now University of Winchester)
CH	Elena Guggiari	MSc	Junior Researcher, Careum School of Health	Female	Research experience as student assistant, research intern and junior researcher; MSc in Communication, Management and Health, Università della Svizzera Italiana, Lugano, Switzerland
CH	Alexandra Wirth	MA	Project Junior Researcher, Careum School of Health	Female	Junior researcher and development of educational programs for Health Professionals, M.A. European Master in Health Promotion, Magdeburg-Stendal University of Applied Sciences
